# Supplementary material for: Development of an Explainable Machine Learning Computational Model for the Prediction of Severe Complications After Orchiectomy in Stallions
Source: Animals (Basel). 2026 Jan 25;16(3):377. doi: 10.3390/ani16030377 (PMC12897072; doi:10.3390/ani16030377)
Supplement: Supplementary file 1 [file animals-16-00377-s001.zip]

Archive with 1 entries (1 files):
- animals-4087329-supplementary.pdf
